# Supplementary material for: DMP1-Mediated FAK Activation Contributes to P Utilization of Broiler Osteoblasts by Suppressing FGF23 Expression
Source: Biology (Basel). 2026 Jan 8;15(2):121. doi: 10.3390/biology15020121 (PMC12838098; doi:10.3390/biology15020121)
Supplement: Supplementary file 1 [file biology-15-00121-s001.zip]

Archive with 1 entries (1 files):
- biology-4075508-supplementary.pdf
